# Supplementary material for: Facile Assembly of Structurally Diverse 2H-Pyrans Enabled by Chloropalladation-Initiated Carboetherification of Alkenes
Source: Molecules. 2026 May 22;31(11):1778. doi: 10.3390/molecules31111778 (PMC13257514; doi:10.3390/molecules31111778)
Supplement: Supplementary file 1 [file molecules-31-01778-s001.zip]

Archive with 3 entries (3 files):
- checkcif-3k.pdf
- checkcif-4d.pdf
- molecules-4335398-supplementary resubmit.pdf
